# Supplementary material for: An Automated Fluorescence Microscopy-Based Sensing System for Continuous Detection of Airborne Asbestos Fibers on a PM2.5 Monitoring Platform
Source: Sensors (Basel). 2026 May 16;26(10):3163. doi: 10.3390/s26103163 (PMC13210768; doi:10.3390/s26103163)
Supplement: Supplementary file 1 [file sensors-26-03163-s001.zip]

Archive with 1 entries (1 files):
- sensors-4278708-supplementary.pdf
